# Supplementary material for: Detection of avian influenza virus: a comparative study of the in silico and in vitro performances of current RT-qPCR assays
Source: Sci Rep. 2020 May 21;10:8441. doi: 10.1038/s41598-020-64003-6 (PMC7242438; doi:10.1038/s41598-020-64003-6)
Supplement: Supplementary file 1 — Supplementary Dataset 1. [file 41598_2020_64003_MOESM1_ESM.xlsx]

## Sheet: Foglio1
Cluster	Size	Virus	Protocol 1	Slomka et al., 2010	Protocol 2	Protocol 3
			CAGAGACTTGAAGATGTTTTTGCA	CAGAGACTKGAARRTGTYTTTGCA	CAGARACTTGAAGATGTYTTTGCA	CAGAGACTTGARGATGTNTTTGCA
A	870 seq	A/chicken/Japan/AQ-HE144/201520 (H5N6)	CAGAAACTTGAGGATGTGTTTGCA	CAGAAACTTGAGGATGTGTTTGCA	CAGAAACTTGAGGATGTGTTTGCA	CAGAAACTTGAGGATGTGTTTGCA
B	862 seq	A/ chicken /Italy/1670/2015 (H7N2)	CAGAGACTTGAAGATGTCTTTGCA	CAGAGACTTGAAGATGTCTTTGCA	CAGAGACTTGAAGATGTCTTTGCA	CAGAGACTTGAAGATGTCTTTGCA
C	758 seq	Not available in our repository	CAGAGACTTGAAGATGTGTTTGCA	CAGAGACTTGAAGATGTGTTTGCA	CAGAGACTTGAAGATGTGTTTGCA	CAGAGACTTGAAGATGTGTTTGCA
D	286 seq	A/turkey/Italy/17VIR576-11/2017 (H5N8)	CAGAGACTTGAAGATGTCTTTGTA	CAGAGACTTGAAGATGTCTTTGTA	CAGAGACTTGAAGATGTCTTTGTA	CAGAGACTTGAAGATGTCTTTGTA
E	271 seq	Not available in our repository	CAGAGACTTGAAGATGTATTTGCA	CAGAGACTTGAAGATGTATTTGCA	CAGAGACTTGAAGATGTATTTGCA	CAGAGACTTGAAGATGTATTTGCA
F	177 seq	A/chicken/Togo/17RS1021-1/2017 (H5N1)	CAGAAACTTGAGGATGTATTTGCA	CAGAAACTTGAGGATGTATTTGCA	CAGAAACTTGAGGATGTATTTGCA	CAGAAACTTGAGGATGTATTTGCA
G	124 seq	A/chicken/Ghana/18VIR1513-11/2017 (H9N2)	CAGAGACTTGAGGATGTTTTTGCA	CAGAGACTTGAGGATGTTTTTGCA	CAGAGACTTGAGGATGTTTTTGCA	CAGAGACTTGAGGATGTTTTTGCA
H	93 seq	A/chicken/Italy/1279/99_L2/2018 (H7N1)	CAGAGACTTGAAGATGTTTTTGCA	CAGAGACTTGAAGATGTTTTTGCA	CAGAGACTTGAAGATGTTTTTGCA	CAGAGACTTGAAGATGTTTTTGCA
I	66 seq	A/ chicken /Egypt/1709-6/2008 (H5N1)	CAGAAACTTGAAGATGTCTTTGCA	CAGAAACTTGAAGATGTCTTTGCA	CAGAAACTTGAAGATGTCTTTGCA	CAGAAACTTGAAGATGTCTTTGCA
L	45 seq	Not available in our repository	CAGAGACTTGAAGATGTTTTTGCA	CAGAGACTTGAAGATGTTTTTGCA	CAGAGACTTGAAGATGTTTTTGCA	CAGAGACTTGAAGATGTTTTTGCA
M	39 seq	A/chicken/Iran/10VIR854-4/2009 (H9N2)	CAGAGACTTGAAGATGTTTTTGCA	CAGAGACTTGAAGATGTTTTTGCA	CAGAGACTTGAAGATGTTTTTGCA	CAGAGACTTGAAGATGTTTTTGCA
		The nucleotide mismatches with respect to the reverse primers of protocol 1 and protocol 1 modified by Slomka et al. (2010) are reported in bold
		Slomka, M. J. et al. Real time reverse transcription (RRT)-polymerase chain reaction (PCR) methods for detection of pandemic (H1N1) 2009 influenza virus and European swine influenza A virus infections in pigs. Influenza Other Respi. Viruses 4, 277–293 (2010).
